# Supplementary material for: Mitrephoramonocarpa (Annonaceae): a new species from Surat Thani Province, Peninsular Thailand
Source: PhytoKeys. 2019 May 7;121:73–80. doi: 10.3897/phytokeys.121.34271 (PMC6517371; doi:10.3897/phytokeys.121.34271)
Supplement: XML Treatment for Mitrephora monocarpa [file phytokeys.121.34271-treatment1.xml]

<!DOCTYPE tp:taxon-treatment
  PUBLIC "-//TaxonX//DTD Taxonomic Treatment Publishing DTD v0 20100105//EN" "tax-treatment-NSO.dtd">
<tp:taxon-treatment xmlns:tp="http://www.plazi.org/taxpub"><tp:treatment-meta><kwd-group><label>Taxon classification</label><kwd><named-content xmlns:xlink="http://www.w3.org/1999/xlink" content-type="kingdom">Plantae</named-content></kwd><kwd><named-content xmlns:xlink="http://www.w3.org/1999/xlink" content-type="order">Magnoliales</named-content></kwd><kwd><named-content xmlns:xlink="http://www.w3.org/1999/xlink" content-type="family">Annonaceae</named-content></kwd></kwd-group><mixed-citation publication-type="journal"><person-group><name><surname>Saunders</surname><given-names>Richard M.K.</given-names></name><name><surname>Chalermglin</surname><given-names>Piya</given-names></name></person-group><article-title><italic><tp:taxon-name><tp:taxon-name-part taxon-name-part-type="genus" reg="Mitrephora">Mitrephora</tp:taxon-name-part><tp:taxon-name-part taxon-name-part-type="species" reg="monocarpa">monocarpa</tp:taxon-name-part></tp:taxon-name></italic> (<tp:taxon-name><tp:taxon-name-part taxon-name-part-type="family">Annonaceae</tp:taxon-name-part></tp:taxon-name>): a new species from Surat Thani Province, Peninsular Thailand</article-title><source>PhytoKeys</source><day>07</day><month>5</month><year>2019</year><volume>121</volume><fpage>73</fpage><lpage>80</lpage><pub-id pub-id-type="doi">10.3897/phytokeys.121.34271</pub-id></mixed-citation></tp:treatment-meta><tp:nomenclature><tp:taxon-name>
            <tp:taxon-name-part taxon-name-part-type="genus" reg="Mitrephora">Mitrephora</tp:taxon-name-part>
            <tp:taxon-name-part taxon-name-part-type="species" reg="monocarpa">monocarpa</tp:taxon-name-part>
            <object-id xmlns:xlink="http://www.w3.org/1999/xlink" content-type="ipni" xlink:type="simple">urn:lsid:ipni.org:names:60478755-2</object-id>
            <object-id xmlns:xlink="http://www.w3.org/1999/xlink" xlink:type="simple">http://species-id.net/wiki/Mitrephora_monocarpa</object-id>
          </tp:taxon-name><tp:taxon-authority>R.M.K.Saunders &amp; Chalermglin</tp:taxon-authority><tp:taxon-status xmlns:xlink="http://www.w3.org/1999/xlink" xlink:type="simple">sp. nov.</tp:taxon-status><xref ref-type="fig" rid="F1">Figs 1</xref><xref ref-type="fig" rid="F2">, 2</xref><xref ref-type="fig" rid="F3">, 3</xref></tp:nomenclature><tp:treatment-sec sec-type="diagnosis" id="SECID0EXIAC"><title>Diagnosis.</title><p>A new species similar to <italic><tp:taxon-name><tp:taxon-name-part taxon-name-part-type="genus" reg="Mitrephora">M.</tp:taxon-name-part><tp:taxon-name-part taxon-name-part-type="species" reg="alba">alba</tp:taxon-name-part></tp:taxon-name></italic> and <italic><tp:taxon-name><tp:taxon-name-part taxon-name-part-type="genus" reg="Mitrephora">M.</tp:taxon-name-part><tp:taxon-name-part taxon-name-part-type="species" reg="keithii">keithii</tp:taxon-name-part></tp:taxon-name></italic>, but distinguished by its solitary flowers that are not borne in an inflorescence, its single carpel per flower and single sessile monocarp per fruit.</p></tp:treatment-sec><tp:treatment-sec sec-type="material" id="SECID0ETJAC"><title>Type.</title><p><bold>Thailand</bold>: In Para Rubber plantation (<italic><tp:taxon-name><tp:taxon-name-part taxon-name-part-type="genus" reg="Hevea">Hevea</tp:taxon-name-part><tp:taxon-name-part taxon-name-part-type="species" reg="brasiliensis">brasiliensis</tp:taxon-name-part></tp:taxon-name></italic> (Kunth.) Mull. Arg.), Khlong Sok Village, Phanom District, Surat Thani Province, 15 December 2015, <italic>P. Chalermglin 581215</italic> (holotype: BKF [dry and spirit collection]; isotypes: BK, QBG, PSU, K, SING [dry]).</p></tp:treatment-sec><tp:treatment-sec sec-type="description" id="SECID0EIKAC"><title>Description.</title><p>Treelets or small trees, to ca. 5 m, main trunk slender. Young branches glabrous to sparsely pubescent, with short, appressed golden-brown hairs. Leaf laminas 9–13 cm long, 3.5–5 cm wide, length:width ratio 2.5–3.3, ovate to elliptic, papyraceous, glabrous and ± matt adaxially, glabrous abaxially; base obtuse to slightly cuneate; apex acute to slightly acuminate; primary vein glabrous ad- and <!--PageBreak --><!--PageBreak --><!--PageBreak -->abaxially; secondary veins 6–8 pairs per leaf, ± inconspicuous, glabrous ad- and abaxially; domatia absent; petioles 3.5–5 mm long, 1.1–1.4 mm in diameter, glabrous. Inflorescence reduced to a single flower. Flower pedicel ca. 4.5 mm long, ca. 1.5 mm in diameter, pubescent. Sepals ca. 2.5 mm long, ca. 2 mm wide, broadly ovate, pubescent abaxially. Outer petals 11.5–12.5 mm long, 7–8 mm wide, cream-coloured (turning yellowish in late-stage flowers), ovate, apex acute, margin not undulating with age, pubescent abaxially, sparsely pubescent adaxially. Inner petals ca. 9.5 mm long, ca. 3 mm wide apically, ca. 2 mm wide at claw, pale pink with whitish margins and near point of apical connivance (turning yellowish in late-stage flowers), clawed-triangular, hairs non-glandular. Stamens 0.9–1 mm long, 0.7–0.8 mm wide. Carpels solitary per flower, ca. 1.4 mm long; ovary ca. 0.9 mm long, ca. 0.5 mm wide, densely pubescent; stigma ca. 0.5 mm long, ca. 0.9 mm wide; ovules ca. 9 per carpel, in two columns. Monocarp solitary per fruit, ca. 52 mm long, ca. 32 mm in diameter, ellipsoid, smooth, without longitudinal ridge; stipe absent. Fruit pedicel ca. 6 mm long, ca. 4 mm in diameter. Seeds ca. 9 per monocarp, size unknown (fruiting specimen not preserved).</p><fig id="F1" position="float" orientation="portrait"><label>Figure 1.</label><caption><p><italic><tp:taxon-name><tp:taxon-name-part taxon-name-part-type="genus" reg="Mitrephora">Mitrephora</tp:taxon-name-part><tp:taxon-name-part taxon-name-part-type="species" reg="monocarpa">monocarpa</tp:taxon-name-part></tp:taxon-name></italic> sp. nov. (<italic>P. Chalermglin 581215</italic>). <bold>A</bold> Habit <bold>B</bold> leaves (left: adaxial; right: abaxial) <bold>C</bold> flower bud <bold>D</bold> young flower, shortly after separation of outer petals. Scale bar: 2 cm. Photos: P. Chalermglin.</p></caption><graphic xmlns:xlink="http://www.w3.org/1999/xlink" xlink:href="phytokeys-121-073-g001.jpg" position="float" orientation="portrait" xlink:type="simple" id="oo_298864.jpg"/></fig></tp:treatment-sec><tp:treatment-sec sec-type="phenology" id="SECID0EULAC"><title>Phenology.</title><p>Flowering was observed in June, July and December. As with all hermaphroditic-flowered <tp:taxon-name><tp:taxon-name-part taxon-name-part-type="family">Annonaceae</tp:taxon-name-part></tp:taxon-name> species (<xref ref-type="bibr" rid="B5">Pang and Saunders 2014</xref>), <italic><tp:taxon-name><tp:taxon-name-part taxon-name-part-type="genus" reg="Mitrephora">M.</tp:taxon-name-part><tp:taxon-name-part taxon-name-part-type="species" reg="monocarpa">monocarpa</tp:taxon-name-part></tp:taxon-name></italic> is protogynous. The flowers undergo visible change associated with the switch between the pistillate and staminate function: the outer petals are held at right-angles to the floral axis in pistillate-phase flowers (Fig. <xref ref-type="fig" rid="F2">2A, B</xref>), but become reflexed during the staminate phase (Fig. <xref ref-type="fig" rid="F2">2C–E</xref>). The stamens partially abscise as the thecae dehisce and ultimately remain suspended from the floral torus by their tracheary elements (inset in Fig. <xref ref-type="fig" rid="F2">2D</xref>; cf. <xref ref-type="bibr" rid="B2">Endress 1985</xref>). As the flower ages, the petals of both whorls begin to turn yellow and wilt (Fig. <xref ref-type="fig" rid="F2">2F</xref>) before abscising. Fruiting was observed in December.</p><fig id="F2" position="float" orientation="portrait"><label>Figure 2.</label><caption><p><italic><tp:taxon-name><tp:taxon-name-part taxon-name-part-type="genus" reg="Mitrephora">Mitrephora</tp:taxon-name-part><tp:taxon-name-part taxon-name-part-type="species" reg="monocarpa">monocarpa</tp:taxon-name-part></tp:taxon-name></italic> sp. nov. (<italic>P. Chalermglin 581215</italic>). <bold>A, B</bold> Pistillate-phase flowers <bold>C–E</bold> staminate-phase flowers (insert in <bold>D</bold> shows abscised stamens suspended by tracheary elements in the xylem) <bold>F</bold> late-stage flower, with petals turning yellow. Photos: P. Chalermglin.</p></caption><graphic xmlns:xlink="http://www.w3.org/1999/xlink" xlink:href="phytokeys-121-073-g002.jpg" position="float" orientation="portrait" xlink:type="simple" id="oo_298865.jpg"/></fig></tp:treatment-sec><tp:treatment-sec sec-type="distribution" id="SECID0EEOAC"><title>Distribution and habitat.</title><p><italic><tp:taxon-name><tp:taxon-name-part taxon-name-part-type="genus" reg="Mitrephora">Mitrephora</tp:taxon-name-part><tp:taxon-name-part taxon-name-part-type="species" reg="monocarpa">monocarpa</tp:taxon-name-part></tp:taxon-name></italic> is only known from the type collection cited above, from a tropical rain forest over limestone, ca. 250 m elevation.</p></tp:treatment-sec><tp:treatment-sec sec-type="etymology" id="SECID0EVOAC"><title>Etymology.</title><p>The specific epithet reflects the fact that the flower has only a single carpel and, hence, the fruit consists of a solitary monocarp.</p><p><bold>Local name</bold>: Phrom Phanom.</p></tp:treatment-sec><tp:treatment-sec sec-type="discussion" id="SECID0E5OAC"><title>Discussion.</title><p>The phylogenetic affinities of <italic><tp:taxon-name><tp:taxon-name-part taxon-name-part-type="genus" reg="Mitrephora">M.</tp:taxon-name-part><tp:taxon-name-part taxon-name-part-type="species" reg="monocarpa">monocarpa</tp:taxon-name-part></tp:taxon-name></italic> are currently unknown, although morphologically it resembles two species, <italic><tp:taxon-name><tp:taxon-name-part taxon-name-part-type="genus" reg="Mitrephora">M.</tp:taxon-name-part><tp:taxon-name-part taxon-name-part-type="species" reg="alba">alba</tp:taxon-name-part></tp:taxon-name></italic> and <italic><tp:taxon-name><tp:taxon-name-part taxon-name-part-type="genus" reg="Mitrephora">M.</tp:taxon-name-part><tp:taxon-name-part taxon-name-part-type="species" reg="keithii">keithii</tp:taxon-name-part></tp:taxon-name></italic>, with which it is broadly sympatric in Peninsular Thailand: all three species have a sparsely hairy indument on the twigs and leaves and comparatively small flowers. <italic><tp:taxon-name><tp:taxon-name-part taxon-name-part-type="genus" reg="Mitrephora">Mitrephora</tp:taxon-name-part><tp:taxon-name-part taxon-name-part-type="species" reg="monocarpa">monocarpa</tp:taxon-name-part></tp:taxon-name></italic> is clearly distinguished from these species, however, as the flowers have only one carpel: <italic><tp:taxon-name><tp:taxon-name-part taxon-name-part-type="genus" reg="Mitrephora">M.</tp:taxon-name-part><tp:taxon-name-part taxon-name-part-type="species" reg="alba">alba</tp:taxon-name-part></tp:taxon-name></italic>, in contrast, has ca. 16 carpels per flower and <italic><tp:taxon-name><tp:taxon-name-part taxon-name-part-type="genus" reg="Mitrephora">M.</tp:taxon-name-part><tp:taxon-name-part taxon-name-part-type="species" reg="keithii">keithii</tp:taxon-name-part></tp:taxon-name></italic> has 12–14 (<xref ref-type="bibr" rid="B8">Weerasooriya and Saunders 2010</xref>). Carpel number is variable in other species in the genus, although the smallest number previously recorded was four (in the Indochinese species <italic><tp:taxon-name><tp:taxon-name-part taxon-name-part-type="genus" reg="Mitrephora">M.</tp:taxon-name-part><tp:taxon-name-part taxon-name-part-type="species" reg="calcarea">calcarea</tp:taxon-name-part></tp:taxon-name></italic> Diels ex Weeras. &amp; R.M.K.Saunders, the Bornean species <italic><tp:taxon-name><tp:taxon-name-part taxon-name-part-type="genus" reg="Mitrephora">M.</tp:taxon-name-part><tp:taxon-name-part taxon-name-part-type="species" reg="kostermansii">kostermansii</tp:taxon-name-part></tp:taxon-name></italic> Weeras. &amp; R.M.K.Saunders, the Philippine species <italic><tp:taxon-name><tp:taxon-name-part taxon-name-part-type="genus" reg="Mitrephora">M.</tp:taxon-name-part><tp:taxon-name-part taxon-name-part-type="species" reg="lanotan">lanotan</tp:taxon-name-part></tp:taxon-name></italic> (Blanco) Merr. and the Sumatran species <italic><tp:taxon-name><tp:taxon-name-part taxon-name-part-type="genus" reg="Mitrephora">M.</tp:taxon-name-part><tp:taxon-name-part taxon-name-part-type="species" reg="rufescens">rufescens</tp:taxon-name-part></tp:taxon-name></italic> Ridl.; <xref ref-type="bibr" rid="B8">Weerasooriya and Saunders 2010</xref>).</p><p>The fruits of <italic><tp:taxon-name><tp:taxon-name-part taxon-name-part-type="genus" reg="Mitrephora">M.</tp:taxon-name-part><tp:taxon-name-part taxon-name-part-type="species" reg="monocarpa">monocarpa</tp:taxon-name-part></tp:taxon-name></italic> are easily distinguished from those of <italic><tp:taxon-name><tp:taxon-name-part taxon-name-part-type="genus" reg="Mitrephora">M.</tp:taxon-name-part><tp:taxon-name-part taxon-name-part-type="species" reg="alba">alba</tp:taxon-name-part></tp:taxon-name></italic> and <italic><tp:taxon-name><tp:taxon-name-part taxon-name-part-type="genus" reg="Mitrephora">M.</tp:taxon-name-part><tp:taxon-name-part taxon-name-part-type="species" reg="keithii">keithii</tp:taxon-name-part></tp:taxon-name></italic> as they consist of only one monocarp (Fig. <xref ref-type="fig" rid="F3">3A, B</xref>); this monocarp is further<!--PageBreak -->more sessile, whereas those in <italic><tp:taxon-name><tp:taxon-name-part taxon-name-part-type="genus" reg="Mitrephora">M.</tp:taxon-name-part><tp:taxon-name-part taxon-name-part-type="species" reg="alba">alba</tp:taxon-name-part></tp:taxon-name></italic> and <italic><tp:taxon-name><tp:taxon-name-part taxon-name-part-type="genus" reg="Mitrephora">M.</tp:taxon-name-part><tp:taxon-name-part taxon-name-part-type="species" reg="keithii">keithii</tp:taxon-name-part></tp:taxon-name></italic> are stipitate, with stipes that are 6–15 mm and 3–3.5 mm long, respectively.</p><fig id="F3" position="float" orientation="portrait"><label>Figure 3.</label><caption><p><italic><tp:taxon-name><tp:taxon-name-part taxon-name-part-type="genus" reg="Mitrephora">Mitrephora</tp:taxon-name-part><tp:taxon-name-part taxon-name-part-type="species" reg="monocarpa">monocarpa</tp:taxon-name-part></tp:taxon-name></italic> sp. nov. (<italic>P. Chalermglin 581215</italic>). <bold>A</bold> Immature fruit, composed of a single monocarp <bold>B</bold> partially mature fruit, with the exocarp turning yellow <bold>C</bold> dissected fruit, showing multiple seeds. Scale bar: 1 cm. Photos: P. Chalermglin.</p></caption><graphic xmlns:xlink="http://www.w3.org/1999/xlink" xlink:href="phytokeys-121-073-g003.jpg" position="float" orientation="portrait" xlink:type="simple" id="oo_298866.jpg"/></fig><p><italic><tp:taxon-name><tp:taxon-name-part taxon-name-part-type="genus" reg="Mitrephora">Mitrephora</tp:taxon-name-part><tp:taxon-name-part taxon-name-part-type="species" reg="monocarpa">monocarpa</tp:taxon-name-part></tp:taxon-name></italic> also resembles the Bornean species <italic><tp:taxon-name><tp:taxon-name-part taxon-name-part-type="genus" reg="Mitrephora">M.</tp:taxon-name-part><tp:taxon-name-part taxon-name-part-type="species" reg="uniflora">uniflora</tp:taxon-name-part></tp:taxon-name></italic> Weeras. &amp; R.M.K.Saunders in possessing solitary flowers (<xref ref-type="bibr" rid="B8">Weerasooriya and Saunders 2010</xref>), presumably as a result of the evolutionary reduction of the thyrsoid inflorescence, evident in other <italic><tp:taxon-name><tp:taxon-name-part taxon-name-part-type="genus" reg="Mitrephora">Mitrephora</tp:taxon-name-part></tp:taxon-name></italic> species.</p><!--PageBreak --><sec sec-type="Key to Mitrephora species in Thailand" id="SECID0E5GAE"><title>Key to <italic><tp:taxon-name><tp:taxon-name-part taxon-name-part-type="genus" reg="Mitrephora">Mitrephora</tp:taxon-name-part></tp:taxon-name></italic> species in Thailand</title><table-wrap content-type="key" position="anchor" orientation="portrait"><table id="TID0EZGAC" rules="all"><tbody><tr><td rowspan="1" colspan="1">1a</td><td rowspan="1" colspan="1">Outer petals 37.5–53.5 × 22–53 mm; inner petals 28–43 × 22–41 mm; monocarps with 13–21 seeds.</td><td rowspan="1" colspan="1">
                      <bold>2</bold>
                    </td></tr><tr><td rowspan="1" colspan="1">2a</td><td rowspan="1" colspan="1">Leaf laminas glossy adaxially, with 8–11 pairs of secondary veins; flower pedicels 18–27 mm long; sepals 13.5–15.5 × 14–19.5 mm; outer petals 44–53.5 × 41–53 mm; inner petals 37–43 × 36.5–41 mm</td><td rowspan="1" colspan="1">
                      <bold><italic><tp:taxon-name><tp:taxon-name-part taxon-name-part-type="genus" reg="Mitrephora">Mitrephora</tp:taxon-name-part><tp:taxon-name-part taxon-name-part-type="species" reg="sirikitiae">sirikitiae</tp:taxon-name-part></tp:taxon-name></italic> Weeras., Chalermglin &amp; R.M.K.Saunders</bold>
                    </td></tr><tr><td rowspan="1" colspan="1">2b</td><td rowspan="1" colspan="1">Leaf laminas matt adaxially, with 11–13 pairs of secondary veins; flower pedicels 10–15.5 mm long; sepals 7.5–10.5 × 7.5–11 mm; outer petals 37.5–40 × 22–29.5 mm; inner petals 28–32 × 22–24.5 mm</td><td rowspan="1" colspan="1">
                      <bold><italic><tp:taxon-name><tp:taxon-name-part taxon-name-part-type="genus" reg="Mitrephora">Mitrephora</tp:taxon-name-part><tp:taxon-name-part taxon-name-part-type="species" reg="winitii">winitii</tp:taxon-name-part></tp:taxon-name></italic> Craib</bold>
                    </td></tr><tr><td rowspan="1" colspan="1">1b</td><td rowspan="1" colspan="1">Outer petals 9.5–34.5 × 6.5–19 mm; inner petals 6–19 × 3–12.5 mm; monocarps with 4–10 seeds</td><td rowspan="1" colspan="1">
                      <bold>3</bold>
                    </td></tr><tr><td rowspan="1" colspan="1">3a</td><td rowspan="1" colspan="1">Young branches sparsely pubescent</td><td rowspan="1" colspan="1">
                      <bold>4</bold>
                    </td></tr><tr><td rowspan="1" colspan="1">4a</td><td rowspan="1" colspan="1">Flowers and fruits with a solitary carpel; monocarp sessile</td><td rowspan="1" colspan="1">
                      <bold><italic><tp:taxon-name><tp:taxon-name-part taxon-name-part-type="genus" reg="Mitrephora">Mitrephora</tp:taxon-name-part><tp:taxon-name-part taxon-name-part-type="species" reg="monocarpa">monocarpa</tp:taxon-name-part></tp:taxon-name></italic> R.M.K.Saunders &amp; Chalermglin, sp. nov.</bold>
                    </td></tr><tr><td rowspan="1" colspan="1">4b</td><td rowspan="1" colspan="1">Flowers and fruits with 12–16 carpels; monocarps stipitate</td><td rowspan="1" colspan="1">
                      <bold>5</bold>
                    </td></tr><tr><td rowspan="1" colspan="1">5a</td><td rowspan="1" colspan="1">Flower pedicels 10–16 mm long; sepals 1.5–2.5 mm long; outer petals white, 10.5–15.5 mm wide; inner petals white with pink/purple margins, 9–14.5 × 5.5–11 mm; monocarps warty, with longitudinal ridge; stipes 6–15 mm long</td><td rowspan="1" colspan="1">
                      <bold><italic><tp:taxon-name><tp:taxon-name-part taxon-name-part-type="genus" reg="Mitrephora">Mitrephora</tp:taxon-name-part><tp:taxon-name-part taxon-name-part-type="species" reg="alba">alba</tp:taxon-name-part></tp:taxon-name></italic> Ridl.</bold>
                    </td></tr><tr><td rowspan="1" colspan="1">5b</td><td rowspan="1" colspan="1">Flower pedicels 4.5–9 mm long; sepals 3–4 mm long; outer petals yellow, 6.5–9.5 mm wide; inner petals yellow with pink margins, 7.5–9.5 × 4.5–6 mm; monocarps smooth, without longitudinal ridge; stipes 3–3.5 mm long</td><td rowspan="1" colspan="1">
                      <bold><italic><tp:taxon-name><tp:taxon-name-part taxon-name-part-type="genus" reg="Mitrephora">Mitrephora</tp:taxon-name-part><tp:taxon-name-part taxon-name-part-type="species" reg="keithii">keithii</tp:taxon-name-part></tp:taxon-name></italic> Ridl.</bold>
                    </td></tr><tr><td rowspan="1" colspan="1">3b</td><td rowspan="1" colspan="1">Young branches densely pubescent</td><td rowspan="1" colspan="1">
                      <bold>6</bold>
                    </td></tr><tr><td rowspan="1" colspan="1">6a</td><td rowspan="1" colspan="1">Inflorescence rachides with internodes that elongate, bearing &gt; 3 flowers; 36–40 carpels per flower; monocarps not glaucous</td><td rowspan="1" colspan="1">
                      <bold><italic><tp:taxon-name><tp:taxon-name-part taxon-name-part-type="genus" reg="Mitrephora">Mitrephora</tp:taxon-name-part><tp:taxon-name-part taxon-name-part-type="species" reg="vulpina">vulpina</tp:taxon-name-part></tp:taxon-name></italic> C.E.C.Fisch.</bold>
                    </td></tr><tr><td rowspan="1" colspan="1">6b</td><td rowspan="1" colspan="1">Inflorescence rachides with internodes that do not elongate, bearing &lt; 3 flowers; 8–17 carpels per flower; monocarps glaucous</td><td rowspan="1" colspan="1">
                      <bold>7</bold>
                    </td></tr><tr><td rowspan="1" colspan="1">7a</td><td rowspan="1" colspan="1">Leaf laminas densely pubescent abaxially; sepals 5–9 × 5–9 mm; fruit pedicels densely pubescent; monocarps globose.</td><td rowspan="1" colspan="1">
                      <bold><italic><tp:taxon-name><tp:taxon-name-part taxon-name-part-type="genus" reg="Mitrephora">Mitrephora</tp:taxon-name-part><tp:taxon-name-part taxon-name-part-type="species" reg="tomentosa">tomentosa</tp:taxon-name-part></tp:taxon-name></italic> Hook.f. &amp; Thomson</bold>
                    </td></tr><tr><td rowspan="1" colspan="1">7b</td><td rowspan="1" colspan="1">Leaf laminas subglabrous to sparsely pubescent abaxially; sepals 1.5–4 × 2–5.5 mm; fruit pedicels sparsely pubescent; monocarps obovoid or oblong</td><td rowspan="1" colspan="1">
                      <bold>8</bold>
                    </td></tr><tr><td rowspan="1" colspan="1">8a</td><td rowspan="1" colspan="1">Leaf laminas matt adaxially, sometimes with domatia at axils of secondary veins abaxially; inner petals cream, 6–12.5 mm long, densely pubescent abaxially; 10–14 carpels per flower; fruit pedicels 15–39 mm long, sparsely pubescent; monocarps without longitudinal ridge, densely pubescent</td><td rowspan="1" colspan="1">
                      <bold><italic><tp:taxon-name><tp:taxon-name-part taxon-name-part-type="genus" reg="Mitrephora">Mitrephora</tp:taxon-name-part><tp:taxon-name-part taxon-name-part-type="species" reg="teysmannii">teysmannii</tp:taxon-name-part></tp:taxon-name></italic> Scheff.</bold>
                    </td></tr><tr><td rowspan="1" colspan="1">8b</td><td rowspan="1" colspan="1">Leaf laminas glossy adaxially, without domatia; inner petals purplish, 11–19 mm long, sparsely pubescent abaxially; 8–10 carpels per flower; fruit pedicels 10–16 mm long, densely pubescent; monocarps with longitudinal ridge, sparsely pubescent</td><td rowspan="1" colspan="1">
                      <bold><italic><tp:taxon-name><tp:taxon-name-part taxon-name-part-type="genus" reg="Mitrephora">Mitrephora</tp:taxon-name-part><tp:taxon-name-part taxon-name-part-type="species" reg="wangii">wangii</tp:taxon-name-part></tp:taxon-name></italic> Hu</bold>
                    </td></tr></tbody></table></table-wrap></sec><!--PageBreak --></tp:treatment-sec><ref-list><ref id="B5"><mixed-citation xmlns:xlink="http://www.w3.org/1999/xlink" xlink:type="simple"><person-group><name name-style="western"><surname>Pang</surname><given-names>CC</given-names></name><name name-style="western"><surname>Saunders</surname><given-names>RMK</given-names></name></person-group> (<year>2014</year>) <article-title>The evolution of alternative mechanisms that promote out-crossing in <tp:taxon-name><tp:taxon-name-part taxon-name-part-type="family">Annonaceae</tp:taxon-name-part></tp:taxon-name>, a self-compatible family of early-divergent angiosperms.</article-title><source>Botanical Journal of the Linnean Society</source><volume>174</volume>(<issue>1</issue>): <fpage>93</fpage>–<lpage>109</lpage>. <ext-link xlink:type="simple" ext-link-type="doi" xlink:href="10.1111/boj.12118">https://doi.org/10.1111/boj.12118</ext-link></mixed-citation></ref><ref id="B2"><mixed-citation xmlns:xlink="http://www.w3.org/1999/xlink" xlink:type="simple"><person-group><name name-style="western"><surname>Endress</surname><given-names>PK</given-names></name></person-group> (<year>1985</year>) <article-title>Stamenabszission und Pollenprasentation bei <tp:taxon-name><tp:taxon-name-part taxon-name-part-type="family">Annonaceae</tp:taxon-name-part></tp:taxon-name>.</article-title><source>Flora</source><volume>176</volume>(<issue>1–2</issue>): <fpage>95</fpage>–<lpage>98</lpage>. <ext-link xlink:type="simple" ext-link-type="doi" xlink:href="10.1016/S0367-2530(17)30105-6">https://doi.org/10.1016/S0367-2530(17)30105-6</ext-link></mixed-citation></ref><ref id="B8"><mixed-citation xmlns:xlink="http://www.w3.org/1999/xlink" xlink:type="simple"><person-group><name name-style="western"><surname>Weerasooriya</surname><given-names>AD</given-names></name><name name-style="western"><surname>Saunders</surname><given-names>RMK</given-names></name></person-group> (<year>2010</year>) <article-title>Monograph of <italic><tp:taxon-name><tp:taxon-name-part taxon-name-part-type="genus">Mitrephora</tp:taxon-name-part></tp:taxon-name></italic> (<tp:taxon-name><tp:taxon-name-part taxon-name-part-type="family">Annonaceae</tp:taxon-name-part></tp:taxon-name>).</article-title><source>Systematic Botany Monographs</source><volume>90</volume>: <fpage>1</fpage>–<lpage>167</lpage>. [+ pl. 1–4]</mixed-citation></ref></ref-list></tp:taxon-treatment>
